# Supplementary material for: The Impact of the COVID-19 Pandemic on Poles’ Nutritional and Health Behaviour and Quality of Life—A Pilot Study
Source: Int J Environ Res Public Health. 2021 Oct 12;18(20):10656. doi: 10.3390/ijerph182010656 (PMC8535850; doi:10.3390/ijerph182010656)
Supplement: Supplementary file 1 [file ijerph-18-10656-s001.zip]

Archive with 1 entries (1 files):
- ijerph-1375830-supplementary.pdf
